# Supplementary material for: Identification of the MADS-Box Gene Family and the Key Role of BrAGL27 in the Regulation of Flowering in Chinese Cabbage (Brassica rapa L. ssp. pekinensis)
Source: Int J Mol Sci. 2025 Mar 14;26(6):2635. doi: 10.3390/ijms26062635 (PMC11941923; doi:10.3390/ijms26062635)
Supplement: Supplementary file 1 [file ijms-26-02635-s001.zip]

Archive with 1 entries (1 files):
- ijms-3459786-supplementary.pdf
